# Supplementary material for: cd1 Mutation in Drosophila Affects Phenoxazinone Synthase Catalytic Site and Impairs Long-Term Memory
Source: Int J Mol Sci. 2022 Oct 15;23(20):12356. doi: 10.3390/ijms232012356 (PMC9604555; doi:10.3390/ijms232012356)
Supplement: Supplementary file 1 [file ijms-23-12356-s001.zip]

Archive with 10 entries (9 files):
- Supplementary Materials/
- Supplementary Materials/Figure S1.pdf
- Supplementary Materials/Figure S2.pdf
- Supplementary Materials/Figure S3.pdf
- Supplementary Materials/Figure S4.pdf
- Supplementary Materials/Figure S5.pdf
- Supplementary Materials/Table S1.xls
- Supplementary Materials/Text S1.pdf
- Supplementary Materials/Text S2.txt
- Supplementary Materials/Text S3.pdf
