# Supplementary material for: cd1 Mutation in Drosophila Affects Phenoxazinone Synthase Catalytic Site and Impairs Long-Term Memory
Source: Int J Mol Sci. 2022 Oct 15;23(20):12356. doi: 10.3390/ijms232012356 (PMC9604555; doi:10.3390/ijms232012356)
Supplement: Supplementary file 1 [file ijms-23-12356-s001.zip › Supplementary Materials/Table S1.xls]

## Sheet: Changes in phs gene
Position in genome	Position in cd gene	Reference	CS (I)	cd (II)	cd (I')	cd (III)	Predicted effect	Primer binding site
22694978	20	G			T	T	Adf-1 affinity decrease
22695556	598	A	G	G	G	G	synonymous
22695574	616	C	T	T	T	T	synonymous
22695611	653	A	G*				missense: Arg97>Gly
22695991	1033	G			T	T	synonymous
22696136	1178	C	T*				synonymous	2r
22696162	1204	A	G*		G	G	synonymous
22696261	1303	C	A*	A	A	A	synonymous
22696276	1318	G			A	A	synonymous
22696453	1495	C	T*	T			synonymous
22696462	1504	C	T*	T			synonymous	3r
22696483	1525	A	G	G	G	G	synonymous
22696507	1549	C	T*		T	T	synonymous
22696600	1642	T	C	C			synonymous
22696618	1660	T	C	C	C	C	synonymous
22696655	1697	T	C	C	C	C	synonymous
22696666	1708	T	C	C			synonymous
22696684	1726	T			G	G	synonymous	5f
22696699	1741	T	C	C			synonymous
22696708	1750	A	G	G	G	G	synonymous
22696712	1754	T	C	C	C	C	synonymous
22696720	1762	G	A	A			synonymous
22696759	1801	A	G	G			synonymous
22696807	1849	G	A	A	A	A	synonymous
22696902	1944	A			Del start	Del start	protein catalytic site disruption
22697038	2080	T				Del end	protein catalytic site disruption; translation termination
22696960	2002	T	C	C			synonymous
22697200	2242	A	G*		G*	G	synonymous
22697206	2248	A	G*		G*	G	synonymous
22697275	2317	G	A*	A	A*		synonymous
22697276	2318	A	C*	C	C*		missense: Thr652>Pro
22697365	2407	G	A	A	A*		upstream_gene_variant
22697366	2408	A	T	T	T*		upstream_gene_variant
22697384	2426	A	G	G	G*		upstream_gene_variant
22697458	2500	G	A	A	A*		synonymous
22697470	2512	T	C	C	C	C	synonymous
22697480	2522	T	C	C	C	C	synonymous
22697488	2530	C			T*	T	synonymous
22697497	2539	T	G	G	G	G	synonymous
22697510	2552	C			T*	T	synonymous
22697521	2563	A	G	G	G*		synonymous
22697582	2624	A	T	T	T	T	splice_region_variant
22697587	2629	T	A	A	G	G	upstream_gene_variant
22697598	2640	A	T	T			upstream_gene_variant
22697627	2669	G			A*	A	upstream_gene_variant
22697632	2674	A			T*	T	Intron area
22697633	2675	T			A*	A	Intron area
22697767	2809	G	C	C			Missense: Gln776>His
22697773	2815	G	T	T			synonymous
22697779	2821	A	C	C			synonymous
22697907	2949	C	G	G			Missense: Thr823>Ser
22697998	3040	T	C	C			upstream_gene_variant
22698033	3075	C	T	T			upstream_gene_variant
22698057	3099	C	T	T			upstream_gene_variant
22698101	3143	T	Indel 1	Indel 1			upstream_gene_variant
22698120	3162	T	C	C			upstream_gene_variant
22698121	3163	A	Indel 2	Indel 2			upstream_gene_variant
22698192	3234	G	A	A		A	upstream_gene_variant
22698194	3236	C	T	T			upstream_gene_variant
22698227	3269	G				A	upstream_gene_variant
22698283	3325	G	A	A		A	upstream_gene_variant
22698284	3326	A	T	T		T	upstream_gene_variant
22698305	3347	T	C	C		C	upstream_gene_variant
22698309	3351	G	A	A		A	upstream_gene_variant
Reference: genomic sequence (NCBI)
* both reference and alternative alleles are present
Indel 1: TCTATATACTTAAATTATTG
Indel 2: AT
Del: 137 bp deletion
Sequencing depth (DP) < 50
Amplicons are in Roman numerals
