# Supplementary material for: cd1 Mutation in Drosophila Affects Phenoxazinone Synthase Catalytic Site and Impairs Long-Term Memory
Source: Int J Mol Sci. 2022 Oct 15;23(20):12356. doi: 10.3390/ijms232012356 (PMC9604555; doi:10.3390/ijms232012356)
Supplement: Supplementary file 1 [file ijms-23-12356-s001.zip › Supplementary Materials/Text S2.txt]

Text S2. Alignment of CS and cd1 (CD) sequences of cd gene (amplicons I and III).

CS      agagtcggcctgactggcagctgtgctgtttgcatttgtcgccggtgcgcatcagtttaa	60
CD      agagtcggcctgactggcatctgtgctgtttgcatttgtcgccggtgcgcatcagtttaa	60
        ******************* ****************************************

CS      ctttgattatgacggacgaaacaacgccgcttaccgatgccgttcccagtggctccggat	120
CD      ctttgattatgacggacgaaacaacgccgcttaccgatgccgttcccagtggctccggat	120
        ************************************************************

CS      atgttgtcctgccgccgtatcagggaccggagcgtgtctttccgggtggtgtttctccgc	180
CD      atgttgtcctgccgccgtatcagggaccggagcgtgtctttccgggtggtgtttctccgc	180
        ************************************************************

CS      gtgcgcgacgcaacaagatgcgacagttccagtgctgcatgggcatcacctttatgtgag	240
CD      gtgcgcgacgcaacaagatgcgacagttccagtgctgcatgggcatcacctttatgtgag	240
        ************************************************************

CS      tgtgaaacgaagagttggaactgcggcaaaagaacacctatccttagaaactattgctat	300
CD      tgtgaaacgaagagttggaactgcggcaaaagaacacctatccttagaaactattgctat	300
        ************************************************************

CS      aggctctaaattgtagaattgattttgtgaaggttccccaaaatcccagccttaaacaac	360
CD      aggctctaaattgtagaattgattttgtgaaggttccccaaaatcccagccttaaacaac	360
        ************************************************************

CS      tatgttcaccaggatacttttgcacccttaaaagaaacttaaacagtgaaaagcaaattt	420
CD      tatgttcaccaggatacttttgcacccttaaaagaaacttaaacagtgaaaagcaaattt	420
        ************************************************************

CS      gccatccccctccattgggatatttaatacacaattaacccattgtgaacgtttagtcgc	480
CD      gccatccccctccattgggatatttaatacacaattaacccattgtgaacgtttagtcgc	480
        ************************************************************

CS      gattaaccgcagcatgctaaccacaaagtaatttcactttcccaaccgcagagcgattgt	540
CD      gattaaccgcagcatgctaaccacaaagtaatttcactttcccaaccgcagagcgattgt	540
        ************************************************************

CS      atttaccgccctgtgcctggcactggtgttcagtgattccctgggcggagcggatggagg	600
CD      atttaccgccctgtgcctggcactggtgttcagtgattccctgggcggagcggatggggg	600
        ********************************************************* **

CS      tcccagcttttttttcgtcgtcaatggatcggatagcgaattggccccaaataggccact	660
CD      tcccagctttttttttgtcgtcaatggatcggatagcgaattggccccaaataggccact	660
        *************** ********************************************

CS      gccagacgaaccggctgcggaatgggcgctgcagcaggcggcactgggtcatcatgatgg	720
CD      gccagacgaaccggctgcggaatgggcgctgcagcaggcggcactgggtcatcatgatgg	720
        ************************************************************

CS      tgctcaggcagtcagtgctgggattaaggcactgggagatcgggaaatactggaggaggg	780
CD      tgctcaggcagtcagtgctgggattaaggcactgggagatcgggaaatactggaggaggg	780
        ************************************************************

CS      tctgcagccgaacgaggtgaatacgccgtccttccgacactatcgttccctgagcacaaa	840
CD      tctgcagccgaacgaggtgaatacgccgtccttccgacactatcgttccctgagcacaaa	840
        ************************************************************

CS      tccagaggcaaggaagctggcacgtcgcggctatgtggagaaccaggccaccatagacat	900
CD      tccagaggcaaggaagctggcacgtcgcggctatgtggagaaccaggccaccatagacat	900
        ************************************************************

CS      tgccaagaggtttaactacaccaaacagccgggacgcagcaacattggttggggacccaa	960
CD      tgccaagaggtttaactacaccaaacagccgggacgcagcaacattggttggggacccaa	960
        ************************************************************

CS      gatagttctgccagatcctacggtactccgtttggaatgcgatttcaatgcgcgctacag	1020
CD      gatagttctgccagatcctacggtactccgtttggaatgcgatttcaatgcgcgctacag	1020
        ************************************************************

CS      aagatccaccggggtgtgtaacaataaacaacatcccaggacctacggagcatcgatggt	1080
CD      aagatccaccggtgtgtgtaacaataaacaacatcccaggacctacggagcatcgatggt	1080
        ************ ***********************************************

CS      tccatatcgtcgcatggtgtcgccggactatgcggatggtattgctgctccgcgagttag	1140
CD      tccatatcgtcgcatggtgtcgccggactatgcggatggtattgctgctccgcgagttag	1140
        ************************************************************

CS      tcatcatggacggttaccgccggctcgtcaggtctctctgaaaatccatcgttccagcta	1200
CD      tcatcatggacggttaccgccggctcgtcaggtctctctgaaaatccatcgttccagcta	1200
        ************************************************************

CS      cgaaacggactcgaattttacggtaatgctggccgtttttggtcagttcatggaccatga	1260
CD      cgagacggactcgaattttacggtaatgctggccgtttttggtcagttcatggaccatga	1260
        *** ********************************************************

CS      catcacagccacatcgctgaccacttcgcaggagggtgagtccatcgattgttgtgtggc	1320
CD      catcacagccacatcgctgaccacttcgcaggagggtgagtcaatcgattgttgtgtagc	1320
        ****************************************** ************** **

CS      tgccacccgcgagcagcatccggaatgctatccggttgatattctgcccgatgatcccta	1380
CD      tgccacccgcgagcagcatccggaatgctatccggttgatattctgcccgatgatcccta	1380
        ************************************************************

CS      ctacaagcagtacaacatcagttgcatgaatttcgtgagatctgctccagcgccaacggg	1440
CD      ctacaagcagtacaacatcagttgcatgaatttcgtgagatctgctccagcgccaacggg	1440
        ************************************************************

CS      tagatttggtccacggatgcagctgaaccaggccacggcatttatcgatgcctccgtcgt	1500
CD      tagatttggtccacggatgcagctgaaccaggccacggcatttatcgatgcctccgtcgt	1500
        ************************************************************

CS      gtacggcaatctggagcagcggcaaaatcagctgcgcagctttatcaacggatctcttcg	1560
CD      gtacggcaatctggagcagcggcagaatcagctgcgcagctttatcaatggatctcttcg	1560
        ************************ *********************** ***********

CS      gatgtttgtcacggatgatggtcgccagctattgcccatttcctcgaatccggcagatgg	1620
CD      gatgtttgtcacggatgatggtcgccagctattgcccatttcctcgaatccggcagatgg	1620
        ************************************************************

CS      ctgcaatcgtgtccagatgactcgactgggtaaatactgtttcgagtccggcgatgatcg	1680
CD      ctgcaatcgtgtccagatgactcgactgggtaaatactgcttcgagtccggcgatgatcg	1680
        *************************************** ********************

CS      ggccaatgagaacctgttgctcacatctatgcatttgctgtgggctagacatcacaacta	1740
CD      ggccaatgagaacctgctgctcacatctatgcatttgctgtgggcgagacatcacaacta	1740
        **************** **************************** **************

CS      tttggctcgacaattgcaggagcagaatccacattgggaggatgagcggctctaccagga	1800
CD      tttggctcggcaactgcaggagcagaatccacattgggaggatgagcggctctaccagga	1800
        ********* *** **********************************************

CS      agcccgaaagattcttggtgctcagatggcacacatcacctacaatgagtttttgccagt	1860
CD      agcccgaaagattcttggtgctcagatggcacacatcacctacaatgaatttttgccagt	1860
        ************************************************ ***********

CS      gctgctggggaagaatatcagcgaggccaagggcttgctgcctgccaaacacaatctaaa	1920
CD      gctgctggggaagaatatcagcgaggccaagggcttgctgcctgccaaacacaatctaaa	1920
        ************************************************************

CS      tgctccggatacgtatgacccggaggtggatccaagtattgccaattgctttgcagcagc	1980
CD      tgctccggatacgtatgacccggNNNNNNNNNNNNNNNNNNNNNNNNNNNNNNNNNNNNN	1980
        *************************                                   

CS      cgcatttcgatttgcacacactcttctaccgggattgtttaatatctcgagggataacag	2040
CD      NNNNNNNNNNNNNNNNNNNNNNNNNNNNNNNNNNNNNNNNNNNNNNNNNNNNNNNNNNNN	2040
                                                                    

CS      cactcccgaggccatcgaactgcacaagatgctcttcaatccattctcgctctgggcgga	2100
CD      NNNNNNNNNNNNNNNNNNNNNNNNNNNNNNNNNNNNNNNNccattctcgctctgggcgga	2100
                                                ********************

CS      gcatggcattgaccacgccctgatgacagcggccaatacgccggtgatgcaagtggatcg	2160
CD      gcatggcattgaccacgccctgatgacagcggccaatacgccggtgatgcaagtggatcg	2160
        ************************************************************

CS      cttcttttcactggaagtcacgcaaaagcttttcgaaggcaccgcagaggatagggtgcc	2220
CD      cttcttttcactggaagtcacgcaaaagcttttcgaaggcaccgcagaggatagggtgcc	2220
        ************************************************************

CS      tctttgtggactcgatttggtatccttaaacattcagaggggtcgggatcatggcatacc	2280
CD      tctttgtggactcgatttggtgtccttgaacattcagaggggtcgggatcatggcatacc	2280
        ********************* ***** ********************************

CS      ctcgtatccagtcttccgtcgccattgccgcctgccgacggtggacacgtgggaggagat	2340
CD      ctcgtatccagtcttccgtcgccattgccgcctgccgacggtggacacgtgggaggagat	2340
        ************************************************************

CS      gtcacaggccattgacaacgctactctggactccatccggcagatttatgagtaagtaaa	2400
CD      gtcacaggccattgacaacgctactctggactccatccggcagatttatgagtaagtaaa	2400
        ************************************************************

CS      gttctcgattatagtattgccttaaaggtaaacacttttggtttttagatctccgcagga	2460
CD      gttctcgattatagtattgccttaaaggtaaacacttttggtttttagatctccgcagga	2460
        ************************************************************

CS      tgtggacgtctatacgggtgcacttagtgagccgccactggatggagctatttttggtcc	2520
CD      tgtggacgtctatacgggtgcacttagtgagccgccactggatggagctatctttggtcc	2520
        *************************************************** ********

CS      gttgctcagctgcatggtttccgaccagttcctacgcctcaaactaggtgactcccattg	2580
CD      gctgctcagttgcatggtgtccgaccagttcttacgcctcaaactaggtgactcccattg	2580
        * ******* ******** ************ ****************************

CS      gtacgaacggaaaatgggcccacagaagttcaccaaaggtgagagtccttggaagtccta	2640
CD      gtacgaacggaaaatgggcccacagaagttcaccaaaggtgagtgtccgtggaagtccta	2640
        ******************************************* **** ***********

CS      ttttctcattaagaatcgtgtttatcctgattcataagctcaattggcggagatctacaa	2700
CD      ttttctcattaagaatcgtgtttatcctaattctaaagctcaattggcggagatctacaa	2700
        **************************** ****  *************************

CS      gaccagtctggccgccatcatttgtcgcaactcagatggaatcacccgagtgagggagca	2760
CD      gaccagtctggccgccatcatttgtcgcaactcagatggaatcacccgagtgagggagca	2760
        ************************************************************

CS      tgttatgcagagactgcgcgatggaggtaatccccatgtggattgccaggacctggaggg	2820
CD      tgttatgcagagactgcgcgatggaggtaatccccatgtggattgccaggacctggaggg	2820
        ************************************************************

CS      attccatttcaatttcgaaccctggtccgagaagcaacagccccaggatcttcatagtgc	2880
CD      attccatttcaatttcgaaccctggtccgagaagcaacagccccaggatcttcatagtgc	2880
        ************************************************************

CS      cggcataagcaggggatccacttcggtgcgagtaatgtccaaggcaaatcatcaagccca	2940
CD      cggcataagcaggggatccacttcggtgcgagtaatgtccaaggcaaatcatcaagccca	2940
        ************************************************************

CS      caacgtaaccctacatattgataaaggaatctagttagaaacaagattcaattttgatta	3000
CD      caacgtaaccctacatattgataaaggaatctagttagaaacaagattcaattttgatta	3000
        ************************************************************

CS      ggaaggatttaatattaaatattataaaaaacatatacttctaaaccggttccttctatt	3060
CD      ggaaggatttaatattaaatattataaaaaacatatacttctaaaccggttccttctatt	3060
        ************************************************************

CS      ttaaaatagagttgctatgctaaagttagttaactaaacagcagcccatcataaatcaac	3120
CD      ttaaaatagagttgctatgctaaagttagttaactaaacagcagcccatcataaatcaac	3120
        ************************************************************

CS      aataagtcaacgaattctaagattataaatcaacttttaagtattttgtatataataatt	3180
CD      aataagtcaacgaattctaagattataaatcaacttttaagtattttgtatataataatt	3180
        ************************************************************

CS      gttagcttataacataagagctttgttttgcatttcaccattaatataaagctgtcatca	3240
CD      gttagcttataacataagagctttgttttgcatttcaccattaatataaagctatcatca	3240
        ***************************************************** ******

CS      agactatcaatgtagctttgttcatttagaattcttcgctgtaaagaattaagagaacgt	3300
CD      agactatcaatgtagctttgttcatttaaaattcttcgctgtaaagaattaagagaacgt	3300
        **************************** *******************************

CS      tactgccaaagagaacaaataatcgacgaatttcagcgcatataagtggaggctctccag	3360
CD      tactgccaaagagaacaaataatcatcgaatttcagcgcatataagcggaagctctccag	3360
        ************************  ******************** *** *********

CS      tttgatagtcagttatatattgactttcgcagagaaagggtggatttaaaaaaaagaaaa	3420
CD      tttgatagtcagttatatattgactttcgcagagaaagggtagatttaaaaaaaataNNN	3420
        ***************************************** ************* *   

CS      ggtgcactacttcgactatgttttcgctgattttattggccgtaacgctattgactttgg	3480
CD      Ngtgctctacttcgactatgttttcgctgattttattggccgtaacgctattgtctttgg	3480
         **** *********************************************** ******

CS      cgtggttctatctgaagcgccactatgagtactgggagcgacgcggatttccatttgaaa	3540
CD      cgtggttctatctgaagcgccactatgagtactgggagcgtcgcggatttccatttgaaa	3540
        **************************************** *******************

CS      aacactccgggattccattcggttgcttggacagtgtgtggcggcaggagaagagcatgg	3600
CD      agcattccgggattccattcggttgcttggacagtgtgtggcggcaggagaagagcatgg	3600
        * ** *******************************************************

CS      gcttggccatctacgatgtgtatgtgaagagtaaagagcgcgtcttgggcatttatttgc	3660
CD      gcttggccatctacgatgtgtatgtaaagagtaaagagcgcgtcttgggcatttatttgc	3660
        ************************* **********************************

CS      tcttccgtccggctgttttgatcagagacgccgatctggctcgccgtgttctggcccagg	3720
CD      tcttccgtccggctgttttgatcagagacgccgatctggctcgccgtgttctggcccagg	3720
        ************************************************************

CS      atttcgccagtttccacgatcgcggcgtttacgttgatgaggaacgggatcccctgtcgg	3780
CD      atttcgccagtttccacgatcgcggcgtttacgttgatgaggaacgggatcccctgtcgg	3780
        ************************************************************

CS      ccaatatcttctcgcttcgcggtcagagctggcgatcgatgaggcacatgttgtcgccat	3840
CD      ccaatatcttctcgcttcgcggtcagagctggcgttcgatgaggcacatgctgtcgccat	3840
        ********************************** *************** *********

CS      gtttcacatccggaaagttgaagagcatgttcagcacatccgaggatattggtgacaaga	3900
CD      gtttcacatccggaaagttgaagagcatgttcagcacatccgaggatattggtgacaaga	3900
        ************************************************************

CS      tggtggcccatctgcaaaaggagctgccggaggagggcttcaaggaggtggacataaaga	3960
CD      tggtggcccatctgcaaaaggagctgccggaggagggcttcaaggaggtggacatgaaga	3960
        ******************************************************* ****

CS      aagtgatgcaaaactatgccattgacattatagcctcgactatctttggcttggatgtaa	4020
CD      aagtgatgcaaaactacgccattgacattatagcctcgactatctttggcttggatgtga	4020
        **************** ***************************************** *

CS      atagcttcgaaaatcctgataacaagttccgtaaactggtgtcgttggccagagccaata	4080
CD      atagcttcgaaaatcctgataacaagttccgtaaattggtgtcgttggccagagccaata	4080
        *********************************** ************************

CS      atagattcaatgccatgttcggcatgatgatcttcctggtgccctcgtaagtaataagtg	4140
CD      atagattcaatgccatgttcggcatgatgatcttcctggtgccctcgtaagtaataagtg	4140
        ************************************************************

CS      agagtgagttttgctatggtgtgtctaatggatgttcttgtaggatagcacagttcctat	4200
CD      agagtgagttttgctatggtgtgtctaatggatgttcttgtaggatagcacagttcctat	4200
        ************************************************************

CS      tcagaataggttttaaaaatccagttggcctggccatgttgcagattgtcaaggaaaccg	4260
CD      tcagaataggtttcaaaaatccagttggcctggccatgttgcagattgtcaaggaaaccg	4260
        ************* **********************************************

CS      ttgagtatcgcgagaaacatggaatagtgcgcaaggatctgttgcagttgctcattcagc	4320
CD      ttgagtaccgcgagaaacatggaatagtgcgcaaggatctgctgcagttgctcattcagc	4320
        ******* ********************************* ******************

CS      tgaggaataccggcaagatagacgagaatgacgagaagtcctttagcattcagaagacac	4380
CD      tgaggaataccggcaagatagacgagaatgacgagaagtcctttagcattcagaagacac	4380
        ************************************************************

CS      ccgatggtaagtcataatacaagttaaattctaatcaagatagattgagtggtttaacgt	4440
CD      ccgatggtaagtcataatacatgttgaattctaatcaagatagattgagtggtttaatgt	4440
        ********************* *** ******************************* **

CS      tttcaggtcatattaaaaccatatccttggaggccatcaccgctcaggcttttatattct	4500
CD      tttcaggtcatattaaaaccatatccttggaggccatcaccgctcaggcttttatattct	4500
        ************************************************************

CS      acatcgctggtcaggagaccaccggatcgactgcagcctttaccatctacgagctggctc	4560
CD      acatcgctggtcaggagaccaccggatcgacagccgcctttaccatctacgagttggctc	4560
        ******************************* ** ****************** ******

CS      agtatccagagctactgaagcgcctgcaggatgaagtggacgagacactggccaaaaacg	4620
CD      agtatccagagctactgaagcgcctgcaggatgaagtggacgagacgttggccaaaaacg	4620
        **********************************************  ************

CS      acggaaagatcacctacgattccctgaacaagatggaatttttggacctgtgtgtgcagg	4680
CD      acggaaagatcacctacgattccctgaacaagatggaatttttggacctgtgtgtgcagg	4680
        ************************************************************

CS      aaaccattcgcaaatatccgggtcttcccattctgaatcgtgaatgcacccaggactaca	4740
CD      aaaccattcgcaaatatccgggtcttcccattctgaatcgtgaatgcacccaggactaca	4740
        ************************************************************

CS      cagtacccgacaccaaccacgtcattccgaagggaacgccagttgtgatctccctgtacg	4800
CD      cagtacccgacaccaaccacgtcattccgaagggaacgccagttgtgatctccctgtacg	4800
        ************************************************************

CS      gcattcaccatgatgcagagtacttcccggatcccgagacctatgatcccgaacgcttct	4860
CD      gcattcaccatgatgcagagtacttcccggatcccgagacctatgatcccgaacgcttct	4860
        ************************************************************

CS      cggaggagagtcgcaattataatcccactgcattcatgccgtttggcgagggtcccagga	4920
CD      cggaggagaatcgcaattataatcccactgcattcatgccgtttggcgagggtcccagga	4920
        ********* **************************************************

CS      tttgcattgcccagaggatgggtcgtattaactccaaactggccatcatcaagatcctac	4980
CD      tttgcattgcccagaggatgggtcgtattaactccaaactggccatcatcaagatcctgc	4980
        ********************************************************** *

CS      agaacttcaatgtcgaggtgatgagcaggagcgaaatagagttcgagaacagtggcattg	5040
CD      agaacttcaatgtcgaggtgatgagcaggagcgaaatagagttcgagaacagtggcattg	5040
        ************************************************************

CS      ccttgattcccaaacatggagtgcgagtgcgtttgtccaaaagagtgcctaaattatcat	5100
CD      ccttgattcccaaacatggagtgcgagtgcgtttgtccaaaagagtgcctaaattatcat	5100
        ************************************************************

CS      aaaaattacaattgcaatgatgaaatacaatagttaagtggctagcaaatcactccgatt	5160
CD      aaaaattacaattgcaatgatgaaatacaatagttaagtggctagcaaatcactccgatt	5160
        ************************************************************

CS      atttggaatgataagagattaccgtcagataaaaaacaaaaagtgtacaataaattcatt	5220
CD      atttggaatgataagaNNNNNNNNNNNgataaaaaacaagaagtgtacaataaattcatt	5220
        ****************           ************ ********************

CS      atcaaatcattaattaatatttaaattcgaaaataacttttatgaattaacatagtttct	5280
CD      atcaaatcattaattaatatttaaattcggaaataacttttatgaattaacatagtttct	5280
        ***************************** ******************************

CS      tgttataataatgttacttttaactcgctctctatttataggtattatgtaaattataaa	5340
CD      tgttataataacgttacttttaactcgctctttacttttaagtattatgtaaattaaaaa	5340
        *********** ******************* ** ** ** *************** ***

CS      gttgaaatgaatatgtgtgttttgttaatttatttgctaaagttgcctaggtgcaatcca	5400
CD      gttgaaatgaatatgtgctttttgttaatttatttgctaaagttacctaggtgcaatcca	5400
        *****************  ************************* ***************

CS      tctgtttgctgttgaaataccttttatgattgtccttatcgttatcataagtatgcaatg	5460
CD      tctgtttgctgttgaaataccttttatgattgtccttatcgttatcataggtatgcaatg	5460
        ************************************************* **********

CS      atacgagaaccaactgcgattaccaattactaatgtcaccaagagatagcatagggtaac	5520
CD      atacgagaacccactgcgattaccaattactaatgccaccaagagatagcatagggtaac	5520
        *********** *********************** ************************

CS      atattgtatattcagtgtggtaaaaataatgaactttctaaaccgttttctataatcaga	5580
CD      atattgtatattcagtgtggtaaaaataatgaactttctaaaccgttttctataatcagg	5580
        *********************************************************** 

CS      tgtattaccaataaatacaatagaccagaaaacaacaaaaagtgaggtcaacaattttta	5640
CD      --ttttaccaataaatacaatagaccagaaaacaacaaaaagtgaggtcaacaattttta	5638
          * ********************************************************

CS      ttgaatgcaatgccagtgctgtggaattcttcacaattcaaggagtcatggataaagata	5700
CD      ttgaatgcaatgccagtgctgtggaattcttcacaattcaaggagtcatggataaagata	5698
        ************************************************************

CS      gtatgtacaataacaaaagcagtgtgctaaccgtccagtcaatttgctttccagaaatcc	5760
CD      gtatgtacaataacaaaagcagtgtggtaaccgtccagtcaatttgctttccagaaatcc	5758
        ************************** *********************************

CS      gactattccgataattccgatttatccgattatttcgatttatttgctttcgcgctcctc	5820
CD      gactattccgataattccgatttattcgattattccgatttatttgctctctcgctcctc	5818
        ************************* ******** ************* ** ********

CS      caattgctgcatctccttttcattttgcaacattttctgtttgttcttttgccgaaagat	5880
CD      caattgctgcatctccttttcattttgcaacattttctgtttgttcttttgccgaaagat	5878
        ************************************************************

CS      ttccttgctggcttctttgatggcctcgaagattttggcctgcgacatgatttgcttttg	5940
CD      ttccttgctggcttctttgatggcctcgaagattttggcctgcgacatgatttgcttttg	5938
        ************************************************************

CS      aacattttccacagctggctcggcattgatatcgatcaaatcacttagaccttcggataa	6000
CD      aacattttccacagctggctcggcattgatatcgatcaaatcgcttagaccttcggataa	5998
        ****************************************** *****************

CS      atactcattgttatagggtttctcttcgacttcgttgcgtttgaatagcgagaatggcgg	6060
CD      gtactcattgttatagggtttctcttcgacttcgttgcgtttgaatagcgagaatggcgg	6058
         ***********************************************************

CS      atacg	6065
CD      atacg	6063
        *****
